# Supplementary material for: Comparison of Volatile and Nonvolatile Metabolites in Black Tea under Four Second-Drying Methods Using Widely Targeted Metabolomics
Source: Foods. 2023 Dec 31;13(1):144. doi: 10.3390/foods13010144 (PMC10778963; doi:10.3390/foods13010144)
Supplement: Supplementary file 1 [file foods-13-00144-s001.zip]

Archive with 1 entries (1 files):
- foods-2786241-supplementary.pdf
